# Supplementary material for: Combined Computer-Aided Predictors to Improve the Thermostability of Nattokinase
Source: Foods. 2023 Aug 14;12(16):3045. doi: 10.3390/foods12163045 (PMC10453301; doi:10.3390/foods12163045)
Supplement: Supplementary file 1 [file foods-12-03045-s001.zip]

Archive with 1 entries (1 files):
- foods-2537819-supplementary.pdf
